# Supplementary material for: MAF2 Is Regulated by Temperature-Dependent Splicing and Represses Flowering at Low Temperatures in Parallel with FLM
Source: PLoS One. 2015 May 8;10(5):e0126516. doi: 10.1371/journal.pone.0126516 (PMC4425511; doi:10.1371/journal.pone.0126516)
Supplement: S1 Table — (XLSX) [file pone.0126516.s007.xlsx]

## Sheet: Sheet1
NAME	SEQUENCE	USED FOR
CA245	TCTCCATGTGCAGGATCTTGC	Genotyping maf2-04
CA272	CGAAGGTACAATAAAGATCTAC	Genotyping maf2-04
AtP58	TGGTTCACGTAGTGGGCCATCG	Genotyping SALK T-DNA
CA345	GTATGTGTCTTACCCTCTCTG	Genotyping svp-32
CA346	ATGCCAAGTCGCTCGTTCTC	Genotyping svp-32
CA351	GAGAAAACGCTTAGTATCTCC	Genotyping flc-101
CA352	CCAAACTCCAAATACATGGAC	Genotyping flc-101
CA378	CGG AGA AAC CTC AAT GTT TTG	Genotyping flm-3
CA379	GGT TTT GTG GAG TAA TTG GTT G	Genotyping flm-3
CA279	TTTCTGGTTATAGAAGGTGACAG	qRT-PCR MAF2
CA280	GTAAAAACTTCTGAATCAGGCTG	qRT-PCR MAF2
CA384	GGACTTGACATTGAAGAGCTTCA	qRT-PCR SVP
CA385	TGATCTCACTCATAATCTTGTCAC	qRT-PCR SVP
CA388	GAGAAGACCTCAGGAACTTC	qRT-PCR FT
CA389	TGGATTTTCGTAACACACAATCTC	qRT-PCR FT
CA365	GCCAAGAAGACCGAACTCATGTTGA	qRT-PCR FLC
CA366	CAACCGCCGATTTAAGGTGGCTA	qRT-PCR FLC
ACT2F	GCTCCTCTTAACCCAAAGGC	qRT-PCR ACTIN
ACT2R	ACACCATCACCAGAATCCAGC	qRT-PCR ACTIN
ELF1A1	GCACTGTCATTGATGCTCC	sq RT-PCR Elongation factor
ELF1A2	GTCAAGAGCCTCAAGGAGAG	sq RT-PCR Elongation factor
CA339	ATGGGTAGAAAAAAAGTCGAG	sqRT-PCR MAF2 var1/var2
CA340	CTTGAGCAGCGGAAGAGTCTCC	sq RT-PCR MAF2 var1/var2
CA284	ACTGATGAATTAGCTTCAAGAGATG	sq RT-PCR MAF2 var5
